# Supplementary material for: Chloroplast Phylogenomics and Evolutionary History of the Alpine Endemic Eutrema scapiflorum
Source: Int J Mol Sci. 2026 Jun 8;27(12):5195. doi: 10.3390/ijms27125195 (PMC13299512; doi:10.3390/ijms27125195)
Supplement: Supplementary file 1 [file ijms-27-05195-s001.zip]

Archive with 1 entries (1 files):
- ijms-4246667-supplementary.pdf
